# Supplementary material for: Two-step regulation of trachealess ensures tight coupling of cell fate with morphogenesis in the Drosophila trachea
Source: eLife. 2019 Aug 23;8:e45145. doi: 10.7554/eLife.45145 (PMC6707767; doi:10.7554/eLife.45145)
Supplement: Figure 2—source data 1. [file elife-45145-fig2-data1.xlsx]

## Sheet: Sheet1
	Source Data for Figure 2G
	stage	genotype	target cell	number of cells																														mean	S.D.
				embryo1			embryo2			embryo3			embryo4			embryo5			embryo6			embryo7			embryo8			embryo9			embryo10
				tr4	tr5	tr6	tr4	tr5	tr6	tr4	tr5	tr6	tr4	tr5	tr6	tr4	tr5	tr6	tr4	tr5	tr6	tr4	tr5	tr6	tr4	tr5	tr6	tr4	tr5	tr6	tr4	tr5	tr6
	stage 10	control	initial Trh+	56	60	55	52	62	54	51	65	60	65	68	54	55	58	58																58.2	5.07374
		rho bnl	initial Trh+	65	63	58	71	74	56	70	69	59	68	64	64	80	87	60																67.2	8.45323
	stage 13-14	control	trh-Off	27	30	30	37	23	28	28	22	30	29	37	27	32	28	31	28	29	34	29	44	32	28	37	26	50	43	42				31.8889	6.6641
			trh-On	93	95	93	76	86	81	81	85	84	86	89	90	89	92	96	82	77	84	84	88	94	77	89	88	90	94	102				87.5926	6.32005
			Sum	120	125	123	113	109	109	109	107	114	115	126	117	121	120	127	110	106	118	113	132	126	105	126	114	140	137	144				119.481	10.4784
		rho bnl	trh-Off	44	48	41	51	49	51	46	64	43	51	33	52	62	39	53	52	46	50	59	48	52	52	55	55	67	43	52	51	58	46	50.4333	7.2715
			trh-On	37	33	25	28	34	38	30	26	26	32	31	27	24	28	24	23	25	31	46	27	39	29	26	27	38	43	44	34	29	32	31.2	6.27749
			Sum	81	81	66	79	83	89	76	90	69	83	64	79	86	67	77	75	71	81	105	75	91	81	81	82	105	86	96	85	87	78	81.6333	9.83478
		rho bnl +p35	trh-Off	70	73	78	53	66	62	52	58	65	65	72	75	63	66	75	74	70	70	71	72	63	59	54	62	67	73	61				66.2593	7.10142
			trh-On	26	42	37	47	41	44	55	43	37	43	38	33	51	50	52	48	36	47	38	43	37	47	34	32	33	34	36				40.8889	7.13784
			Sum	96	115	115	100	107	106	107	101	102	108	110	108	114	116	127	122	106	117	109	115	100	106	88	94	100	107	97				107.148	8.82176
	Source Data for Fig. Figure 2-figure supplement 1B
	stage	genotype	target cell	number of cells																					mean	S.D.
				embryo1			embryo2			embryo3			embryo4			embryo5			embryo6			embryo7
				tr4	tr5	tr6	tr4	tr5	tr6	tr4	tr5	tr6	tr4	tr5	tr6	tr4	tr5	tr6	tr4	tr5	tr6	tr4	tr5	tr6
	stage 10	rho CycA bnl	initial Trh+	46	51	53	52	64	58	41	61	55	46	55	56	47	67	56							53.8667	7.0899
	stage 13-14		trh-On	2	4	8	5	11	7	5	7	7	4	5	5	6	5	8	2	6	7	3	6	12	5.95238	2.51945
