# Supplementary material for: Two-step regulation of trachealess ensures tight coupling of cell fate with morphogenesis in the Drosophila trachea
Source: eLife. 2019 Aug 23;8:e45145. doi: 10.7554/eLife.45145 (PMC6707767; doi:10.7554/eLife.45145)
Supplement: Figure 3—figure supplement 2—source data 1. [file elife-45145-fig3-figsupp2-data1.xlsx]

## Sheet: Sheet1
	Source Data for Figure 3-figure supplement 2
	stage	genotype	target cell	number of cells																		mean	S.D.
				embryo1			embryo2			embryo3			embryo4			embryo5			embryo6
				tr4	tr5	tr6	tr4	tr5	tr6	tr4	tr5	tr6	tr4	tr5	tr6	tr4	tr5	tr6	tr4	tr5	tr6
	stage 10	control	R14E10-lacZ+	59	57	57	60	57	60	59	58	53	61	62	58	58	58	52				57.9333	2.65832
	stage 10	control	R15F01-lacZ+	59	51	52	36	54	50	44	45	50	43	38	42	49	52	46	42	55	43	47.2778	6.14344
		rho bnl		36	51	39	35	44	37	40	39	34	35	43	38	35	45	42				39.5333	4.73387
		trh		25	25	20	28	35	34	35	25	41	33	38	24	27	22	34				29.7333	6.3411
	stage 15	trh	R15F01-lacZ+	14	17	23	19	16	21	17	13	25	19	21	26	18	17	19	23	14	22	19.1111	3.77124
