# Supplementary material for: Two-step regulation of trachealess ensures tight coupling of cell fate with morphogenesis in the Drosophila trachea
Source: eLife. 2019 Aug 23;8:e45145. doi: 10.7554/eLife.45145 (PMC6707767; doi:10.7554/eLife.45145)
Supplement: Supplementary file 1. [file elife-45145-supp1.xlsx]

## Sheet: Sheet1
Supplementary file 1: Primer sequences
Primer Name	Seqence	comment
R15F01 for	CACCGCCGGAACTTTACGTTGGACAAGAG
R15F01 rev	GGATTTCTAAAAACGGTGGGGCGCT
R14E10 for	CACCGCTGGAACTGGGTTTGCACATGTAA
R14E10 rev	GCTTCGATCCTTAGGGACAACGCAC
lacZ for	TCTGCAGCCCAAGCTCAACATGTCGTTTACTTTGACCAAC
lacZ rev	CGGTATCGATAAGCTTTATTTTTGACACCAGACCAAC
D1 for	GAAAAGTGCCACCTGGCACGCTCTCTCTCTCTCTC
D1 rev	CGGGCGAGCTCGGCCGGATTTCTAAAAACGGTGGGGC	also used for del1 rev, del2 rev, del3 rev and 3×UAS-R15F01 rev
D2 for	GAAAAGTGCCACCTGCAAAGCAAGCAGCCAAATGG
D2 rev	CGGGCGAGCTCGGCCGAGAGAGAGAGAGAGCGTGC
D3 for	GAAAAGTGCCACCTGCCTGACCCAAACACTTGGCA
D3 rev	CGGGCGAGCTCGGCCCCATTTGGCTGCTTGCTTTG	also used for del4 rev
D4 for	GAAAAGTGCCACCTGGTAAGTTGCACCAGGAATTGTT
D4 rev	CGGGCGAGCTCGGCCTGCCAAGTGTTTGGGTCAGG
D5 for	GAAAAGTGCCACCTGCTTGAGCCTTAGTTCTGCCC
D5 rev	CGGGCGAGCTCGGCCAACAATTCCTGGTGCAACTTAC
D6 for	GAAAAGTGCCACCTGCTTTGGATGTGGATTGCGTT	also used for del1 for
D6 rev	CGGGCGAGCTCGGCCGGGCAGAACTAAGGCTCAAG
D7 for	GAAAAGTGCCACCTGCTCCGCTTATTGTTGTTCTTC
D7 rev	CGGGCGAGCTCGGCCAACGCAATCCACATCCAAAG
D8 for	GAAAAGTGCCACCTGGCCGGAACTTTACGTTGGAC	also used for del2, del3 and del4 for
D8 rev	CGGGCGAGCTCGGCCGAAGAACAACAATAAGCGGAG
del2 for2	ATTGCGTTGTAAGTTGCACCAGGAATTGTT
del2 rev2	AACTTACAACGCAATCCACATCCAAAG
del3 for2	GAATTGTTCAAAGCAAGCAGCCAAATGG
del3 rev2	TGCTTTGAACAATTCCTGGTGCAACTTAC
trh47 for	GAAAAGTGCCACCTGTCTACACCTCCCCGAATTTCCTC
trh47 rev	CGGGCGAGCTCGGCCCGCGCAGTGTAGGATATAGTTCC
trh67 for	GAAAAGTGCCACCTGCTCGATATCTCAGTGTAAGAGGG
trh67 rev	CGGGCGAGCTCGGCCTTGACATCGATTCCAAGCTGGAGC
GAP43GFP for	ATGCTGTGCTGTATGCGAAGAACCAAACAGGTTGAAAAAAATGATGAGGACCAAAAGATTATGAGTAAAGGAGAAGAACTTTTC
GAP43 for	TCTGCAGCCCAAGCTCAACATGCTGTGCTGTATGCGAAG
GFP rev	CGGTATCGATAAGCTTTATTTGTATAGTTCATCCATGCC
3×UAS for	GAAAAGTGCCACCTGAGCGGAGTACTGTCCTCCGAGCGGAGTACTGTCCTCCGAGCGGAGTACTGTCCTCCGAGGGCCGAGCTCG
3×UAS rev	CGGGCGAGCTCGGCCCTCGGAGGACAGTACTCCGCTCGGAGGACAGTACTCCGCTCGGAGGACAGTACTCCGCTCAGGTGGCACT
3×UAS-R15F01 for	GAAAAGTGCCACCTGAGCGGAGTACTGTCCTCCGAGCGGAGTACTGTCCTCCGAGCGGAGTACTGTCCTCCGAGGCCGGAACTTTACGTTGGAC
